# Supplementary material for: Cytotoxicity and Biomineralization Potential of Flavonoids Incorporated into PNVCL Hydrogels
Source: J Funct Biomater. 2023 Mar 2;14(3):139. doi: 10.3390/jfb14030139 (PMC10058549; doi:10.3390/jfb14030139)
Supplement: Supplementary file 1 [file jfb-14-00139-s001.zip]

Archive with 1 entries (1 files):
- jfb-2207936-supplementary.pdf
